# Supplementary material for: Amino-Acid Characteristics in Protein Native State Structures
Source: Biomolecules. 2024 Jul 7;14(7):805. doi: 10.3390/biom14070805 (PMC11274641; doi:10.3390/biom14070805)
Supplement: Supplementary file 1 [file biomolecules-14-00805-s001.zip]

Archive with 1 entries (1 files):
- biomolecules-3060083-supplementary.pdf
